# Supplementary material for: G-Quadruplex Formed by the Promoter Region of the hTERT Gene: Structure-Driven Effects on DNA Mismatch Repair Functions
Source: Biomedicines. 2022 Aug 3;10(8):1871. doi: 10.3390/biomedicines10081871 (PMC9405553; doi:10.3390/biomedicines10081871)
Supplement: Supplementary file 1 [file biomedicines-10-01871-s001.zip]

Archive with 1 entries (1 files):
- biomedicines-1803148-supplementary.pdf
